# Supplementary material for: Problematic barcoding in flatworms: A case-study on monogeneans and rhabdocoels (Platyhelminthes)
Source: Zookeys. 2013 Dec 30;(365):355–79. doi: 10.3897/zookeys.365.5776 (PMC3890687; doi:10.3897/zookeys.365.5776)
Supplement: Supplementary file 1 — Supplementary table 1. (doi: 10.3897/zookeys.365.5776.app1) File format: Microsoft Excel file (xls). [file ZooKeys-365-355-s001.xlsx]

## Sheet: Sheet1
Supplementary table 1: List of clones sequenced in this study with species on which PCR was performed
Species	Code	Clone	Sequence
Gieysztoria sp.	W10	5	tacaatgtattttgtatttgggttcttttcggggctattaggattagtagattcaatgtttattcgtatagaattaagaaaaccaggcgctagatttttaggggatggtcatttatacaaagtaataattactgctcatgcttttttgatgatttttttttttgtgatgcctgtattgatagggggctttggaaaatggttaattccattacattgtaaattgcctgatatggtgtttccacgggtaaaaaattttaggttagtattgttgcttccatcattaactttacttttactttctcaaatattanataatggggttgccacaggatgaacagtatatcctccattatcgtcaattggttttcatanaggaccaggagttgatttagctatttt…
Gieysztoria sp.	W10	6	aactttatattttgttattggtgtttgatctgggtttctaggagcaaggattagacttattattcgtactgaattaggaatggtaggaagagtgattatagatgatcagatttataattctatagtaacggctcatgcttttttaataatttttttttttgttatgcctgtagctgtaggtgggtttggtaattgattattgcctttaataatgaatgtaatanatatggctttccctcgtttaaataatttaaggttttgattagtgcctatctctttagtatttatgtgtataaaattattggttggcttaggtccgggaacaggatgaactgtttatcctcctttgtctaattctgtttatcattttggggggtcaattgatttagctatttttag…
Gieysztoria sp.	W10	1/2/4/7/8	aactttatattttgttattggtgtttgatctgggtttctaggagcaaggattagacttattattcgtactgaattaggaatggtaggaagagtgattatagatgatcagatttataattctatagtaacggctcatgcttttttaataatttttttttttgttatgcctgtagctgtaggtgggtttggtaattgattattgcctttaataatgaatgtaatagatatggctttccctcgtttaaataatttaaggttttgattagtgcctatctctttagtatttatgtgtataagattattggttggcttaggtccgggaacaggatgaactgtttatcctcctttgtctaattctgtttatcattttggggggtcaattgatttagctatttttag…
Gieysztoria sp.	W10	3	ccgatcaaattcaattattcaccacatttttcatgaactcatcgtcttgttgttagttgacaaattcctcgtaatcgctttcatttgttaccggtgcaaccaagtcttcatttatgaaactcctcaacaccagtaacgtctgcccgaccgcaactcgctttgcatttgagctgtgacaatggatggttgaacaaagaatcatctcttccattgctctttgaaaaggttgtcccactcttacttgcttttcccaccacctggttgattgaggcagggttttctgcagtaagagaaacgcaatcaattgcagattgaaaagaggctgaaccaagaactggaggttcatcttgacaagctaatagatagacatcgggatcagggtagccattattagttggc…
Pterastericola psilatericola	W11	1/2/3/4/5/6	caccttgtacttattatttggtgcttgagcaggcatagtaggaacggccctaagcttattaatccgtgctgaattaggccaacctggaaccctgctcggggatgatcaaatctataatgtaatcgtaactgcacacgcattcgtaataattttctttatagtaataccaattataattggaggttttggtaactgacttgtccccttgatgattggtgcccctgatatagcatttcctcgaataaacaatatgagtttctgactcctacctccctcctttttactgctcctagcatcatctatagttgaagccggagcaggcacaggctgaactgtttatccccctttagctggaaatctagcccacgcaggagcttcagtagacctaaccattttttc…
Pterastericola psilatericola	W11	7/8	tactttatatttaatatttgcttttattgctggtattattggtactttattctctatattaatacgtttagaacttgctttccctggtgatcaaattttaaatggtaattaccaattttataatgttattataacagctcatgcttttgttatgattttttttatggttatgcctgctatgatcggtggctttggtaattggtttttacctattatggtaggtgcccctgatatggcttttcctaggttaaaataaccttagtttttgattattaccaccttcattcagtttattattattatcaagtattactggtgctggtgctggtacaggttggacagtatacccacctttatcagctatggcctctgattcttctgtagatcttgctattttta…
Placorhynchus octaculeatus octaculeatus	W14	8	tactttatacataatttttggggtttgggcaggtttggtaggatcctcattaagagctcttattcgattagagctagcccaacctggtagtcttataggggatggaaatctctataacaggattatcactgcgcatggtttaataatgatattcttttttgttatgcctattcttataggcggatttggtaaatggctaatcccaatttatctctgtgccccagatatggcttttcctcacttaaataaaatgaggttttggctactgcctccgtctctttttttacttatctcttcttttctgatagataaaggggtaaatgcaggatggactatctacccccccctttctctaaaattaactcactctggccctagagtggatttagctattttttc…
Placorhynchus octaculeatus octaculeatus	W14	1/2/3/4/5/6/7	aactttatatattattttaggaggttgaggrggtttagtaggtgctagtctttctagtttaattcgatttgaattaagaacaagaggaagattcattgttggagatcatatatataatgttattgtaacggctcatgctatttttataattttttttatagttatacctattgctattggtggatttggaaactgatttttacctattatattaggagtaatygatataagatttcctcgtcttaataatttaagattctgacttcttgttccttcagttattttaatattaatatcttctttaaatgaaagaggagtaggaactggttgaactatttatcctcctctttcaagttatttaggacattcaggacactctgttgattttgctatttttag…
Coronhelmis lutheri	W15	5/8	tacactttaccttatctttgcagtgttctcaggactactaggtacaacattttcagttctaattcgatctgaactagctgcacctggtgtacaagttctgggtggaaaccatcaactatacaatgtaatcattacagctcacgcattcctaatgattttcttcatggtaatgccagcactaatgggtggatttggtaactatttcacacctgtaatgatcggagctgttgatatggctttcccacgactaaacaatattagtttctggctactacctcctagcctaattctactactagctagtgcttttgyagaacaaggagcaggacctggttggacagtttatccaccactagcaggtgtacaaagtcattcaggaggatcagtagatctagctat…
Coronhelmis lutheri	W15	2/3	taccctttatctactatttggtgcttgggccggtatagtaggaacagctctaagccttctaattcgcgctgaattaggccaacccggaactctgctcggagacgaccaaatctacaacgtagttgtaaccgcacacgcatttgtaataatcttcttcatagtaataccaatcataattggaggattcggtaactgacttgttcccctaataattggtgctcccgatatagcatttccccgaataaataatataagcttctgactccttcctccctcattcctactactcctcgcatcctctatagttgaagctggggcaggaacaggctgaaccgtgtaccctcccttagcaggcaacctagcccatgcaggagcttcagtagatctaaccattttctc…
Coronhelmis lutheri	W15	1/4/6/7	ttgttaatgacaattttgattgaggtaatgcctagtccattattagaaggtgagtcatgagtagatgcaagggtaaataagagaagaaaggacatttgttctctttgatttgcatactcttgaaaaatggtcgagttttgagcagtttttgcatgtttcattctttgcagggcataattcccgtctgcgataagtcttgccacaaaagaagcacggtttgttggttgtcaggtagacattcttattaaccgcagctaaatctgaggttgcattgccaggcatatagcatgtttcgttttgtatagaattcaatggtacggccggacgagagtaggcttcagcgattttatgagctgcttccagggagagagcttgat
Microdalyellia picta	W16	1	aacactttatttaatatttggggtttgaagggggtttgttggtacaggtttaagaaatataattcgtttagagttgtcggtttctactgggatattgcatgagaataatttatataattctgtaataactgctcatggtttaattatgatatttttttttgttatgcctatacttataggtggttttggtaaatgatttgtgcctcctatgctatctagtgttgatatgattttcccacgtttaaaaaatatgagattttggttggttgttcctgcttttcttcttcttttaaaatctttttttatagagtttggtgcggctactggttgaacagtttacccacctttgtcttctaatattgctcaggctggtccttcagttgatttggctattttttc…
Microdalyellia picta	W16	5/6	tatgctttattttatcttcggtctatgatctgctatggtaggtacggcccttagattacttattcgaatcgagctaagagtagcaacaagctgaatgggagatgatcagctttataacgtaattgttacggctcacgcctttgttatgattttcttctttgttatgccttttatgattggaggattcggaaacaggctccttccactaatgattggtgctcctgacatggctttccctcgacttaataacatgagattttgacytctacctccttctcttactcttctactagtgtcagcacttgtagaaagaggggctgggacaggttgaacagtataccctcctctgtctggggttgttgcccacgcaggaggaagggtagactttgctattttttc…
Microdalyellia picta	W16	3	aactttatattttgttattggtgtatgatctggatttttaggtgctagaattagtttagtaattcgtactgaattagggatagttgggagaattattcttgatgaacaaatttataattctatagttactgctcatgcttttttaataatttttttttttgttatgcctgtggctgtaggaggttttggtaattgattattacctttaataataaatgttatagatatagcatttcctcgtttaaataatttaagattttggttagtaccagttgctttgttatttataagaataagattgttagttggtttaggagcgggtactggttgaactgtttatcctcctttatcaaattctgtttatcattttgggggttctgtagatttagctatttttag…
Microdalyellia picta	W16	7/8	aaccttatattttattttaggtgtatgagccgggatagtaggagcaggaataagacttctaattcgtgtcgaattaacccaacctggctcatttcttggaagggatcaactatataacaccatagttactgcccacgccttcattataattttcttcatagttatacccatatytattggtgggttcggtaactgacttctacctctaatattaggtgctcctgacatagccttcccacgactaaacaacctaagattttgattactaccaccatctttaattttacttgttagatctgcggcagtagaaaaaggcgctggtaccggatgaacagtataccccccattagcaagaaacttagcacatgcaggcccatcagtagacttagccattttctc…
Canetellia beauchampi	W19	1/2/4/5/6/7/8	aacactatacctattattcggcgcatgagctggagtcctaggcacagctctaagcctccttattcgagccgagctgggccagccaggcaaccttctaggtaacgaccacatctacaacgttatcgtcacagcccatgcatttgtaataatcttcttcatagtaatacccatcataatcggaggctttggcaactgactagttcccctaataatcggtgcccccgatatggcgtttccccgcataaacaacataagcttctgactcttacctccctctctcctactcctgctcgcatctgctatagtggaggccggagcaggaacaggttgaacagtctaccctcccttagcagggaactactcccaccctggagcctccgtagacctaaccatcttctc…
Canetellia beauchampi	W19	3	taccctttatctactatttggtgcttgggccggtatagtaggaacagctctaagccttctaattcgcgctgaattaggccaacccggaactctgctcggagacgaccaaatctacaacgtagttgtaaccgcacacgcatttgtaataatcttcttcatagtaataccaatcataattggaggattcggcaactgacttgttcccctaataattggtgctcccgatatagcatttccccgaataaataatataagcttctgactcctccctccctcattcctactactcctcgcatcctctatagttgaagctggggcaggaacaggctgaaccgtgtaccctcccttagcaggcaacctagcccatgcaggagcttcagtagatctaaccattttctc…
Opistomum arsenii	W22	3	aactctatatcttatttttgcagctttttctggtgttttaggaacagtgttttcagcactaattcgtatggaattagcacagcctggaaatcaaattttaggtgggaatcatcaattatacaatgtaatcatcacagcacatgcgttcttaatggttttttatttagtaatgcctgctcttatgggtggttttggtaattggtttttaccgattctcattggtgcgcctgatatggcatttcctcgtttaaacaacattagcttttggttattacccccatctctccttttactcttaagctctgctcttgtagaagttggtgcgggtactgggtggacagtgtatcctccattatcaggtatcgcgagccactctggtggatcagttgatcttgcaat…
Opistomum arsenii	W22	2/6	aactttatattttatttttggggcttgatctggaatattaggaacttctttaagaattttaattcgggccgaattaggacatcctggaactttaattggagatgatcaaatttacaatgttattgtaacggctcatgcttttattataattttttttatagttatacctatcttaattggaggttttggaaactgacttttaccattaatattaggagccccagatatagctttcccccgaataaataatataagtttctgattattacccccttctttatctcttcttctttctagatcaattgtagaaaatgggacgggaactggttgaactgtgtacccccccctttcttctaatattgcccatagaggggcatctgtagatctagcaattttttc…
Opistomum arsenii	W22	7/8	aactttatattttatttttggggcttgatctggaatattaggaacttctttaagaattttaattcgggccgaattaggacatcctggaactttaattggagatgatcaaatttacaatgttattgtaacggctcatgcttttattataattttttttatagttatacctatcttaattggaggttttggaaactgacttttaccattaatattaggagccccagatatagctttcccccgaataaataatataagtttctgattattacccccttctttatctcttcttctttctagatcaattgtagaaaatgggacgggaactggttgaactgtgtacccccccctttcttctaatattgcccatagaggggcatctgtagatctagcaattttttc…
Opistomum arsenii	W22	5	cactctatacttaattttaggagtttgagcaggaataattggtacaggaactagaatactaattcgaattgaactatcacaaccaggatcatttctaggtagtgatcaattatacaatacactagtgactgcccatgcatttctaataattttctttttagttataccagtatttattggaggattcggaaattgactcctgccacttatacttggtgccccagatatggcattcccacgacttaacaatctaagattctgactactacctccatcattaattcttcttgtatcatctgctgcagtagaaaaaggggcaggtacaggatgaactgtatacccaccattatcaaggaatcttgctcacgcaggaccttctgtagatatggctattttctc…
Opistomum arsenii	W22	1	cactctatatttaattttaggagtatgagcaggaataattggtacaggaactagaatacttattcgaattgaactatctcaaccaggatcatttctaggaagagatcaactatataatactttagttactgcacatgcatttttaataattttcttcttagtaataccagtatttattggtggattcggaaattgacttctaccacttatactaggggcaccagatatagcattcccacgtcttaataacttaagattttggttactgcccccatcattaattctattaatttcatctgctgcagtagaaaaaggagcaggaacaggatgaactgtatatccacctctatcaagaaatcttgcccatgcaggaccatctgtagatatagcaattttttc…
Opistomum arsenii	W22	4	aactttatatatagtttttggagtgttttctggaatgataggaactgctttaagcatgttaatcagaatagaattatcaacaccaggtcaagttataggagatgatcatttgtataatgtaatagtaactgcacatgcttttgttatgatattttttttagtaatgccagtattaataggaggatttggaaattggtttgttcctatatatatgggagcaccagatatggcttttccaagattaaataatctaagtttttgattactgccaccagctttaatattacttttaacttcttcattagttgaacaaggagctggtactggttgaactgtatacccccctttatctgggcctttagctcattctgggggatcagtagatttagctatatttag…
Sekerana stolzi	W24	7	ttcattttattttgttttggctatgtttgctgcgatggtaggaaggtctcttagttgattggtgcgtttatctttaagatcgggtgagacagcttggattaggtctaattcatatggattatggtataatagagttattactggccatgctgttttaataatttttttttttgtaatgcctagtcttattggggggtttggaaattgattaattcctttattaattaaaacaacaaatttagcgtttccacggctaaatgctttaagtttttgattattgcctggtaaacttttgcttcttagggcnagaattttantaaatactggtgcgggaactggctgaacagtttaccctcctttatcttcgtgaaaagctcatgcnaatatgancgtggatct…
Sekerana stolzi	W24	1	ttttctttatcttttattagctttttttataggattgcttagttcaactcttagtttggttatacgttggactttggcggtttctagaataacttgatggagtctttcctcaaatttttcctctttttacaacagggtagttactttacatgcttttttaataattttttttatagtgatgccaattttaattggggggtttggtaacattcttcttcctttgcttttgggagctcaggatatgtgttttcctcgtttgaataatcttagcttttggcttcttccgtttaggggattatttatactagggtcttttttaattgggactggagcaggaactggatggactatttatccccctttaagaagaattgtgggacacacaaatagaagaatagg…
Sekerana stolzi	W24	2/3	ttttctttatcttttattagctttttttataggattgcttggttcaactcttagtttggttatacgttggactttggcggtttctagaataacttgatggagtctttcctcaaatttttcctctttttacaacagggtagttactttacatgcttttttaataattttttttatagtgatgccaattttaattggggggtttggtaacattcttcttcctttgcttttgggagctcaggatatgtgttttcctcgtttgaataatcttagcttttggcttcttccgtttaggggattatttatactagggtcttttttaattgggactggagcaggaactggatggactatttatccccctttaagaagaattgtgggacacacaaatagaagaataga…
Sekerana stolzi	W24	4/5/6/8	ttttctttatcttttattagctttttttataggattgcttggttcaactcttagtttggttatacgttggactttggcggtttctagaataacttgatggagtctttcntcaaatttttcctctttttacaacagggtagttactttacatgcttntttaataattttttttatagtgatgccaattttaattggggggtttggtaacattcttcttcctttgcttttgggagctcaggatatgtgttttcctcgtttgaataatcttagcttttggcttcttccgtttaggggattatttatactagggtcttttttaattgggactggagcaggaactggatggactatttatccccctttaagaagaattgtgggacacacaaatagaagaataga…
Beklemischeviella angustior	W26	1/2/3/4/5/6/8	cataatgtatattatattcgccatatttgctggacttgttggtggattattttctgttatttttaggttagaactagcagtacccggtgggcatctactaggtggtaattatcagctatacaatgtattaattactgctcatgcgataattatggtatttttcatgattatgccagctttatttggtggatttggtaattactttgyaccaattttaataggtgccccggatatggcttttcctaggctarataatataagtttttggctrcttgtccctgcttttatattattaatgctgtcaggtttggttgatggaggagctggtactggctggacactgtatcctcctctaagtagtctagtagggcatcccggggctgctgtggatatggctat…
Beklemischeviella angustior	W26	7	taccctttatctactatttggtgcttgggccggtatagtaggaacagctctaagccttctaattcgcgctgaattaggccaacccggaactctgctcggagacgaccaaatctacaacgtagttgtaaccgcacacgcatttgtaataatcttcttcatagtaataccaatcataattggaggattcggtaactgacttgttcccctaataattggtgctcccgatatagcatttccccgaataaataatataagcttctgactcctccctccctcattcctactactcctcgcatcctctatagttgaagctggggcaggaacaggctgaaccgtgtaccctcccttagcaggcaacctagcccatgcaggagcttcagtagatctaaccattttctc…
Strongylostoma radiatum	W29	3/7	gactttatattttatttttggggtttgatcaggaatagttgggaccgctttaagcatacttattcgagctgaattaggtcaggctggaagtttgattggagacgatcagatttacaatgtaattgtcacagcccatgcattcattataatttttttcatagtcatacctattatgattggggggtttggtaattgattagtgcctttaatgttaggggccccagatatagcattccctcgactaaataatttaagtttttgacttttgcctccagccttaacactacttctcgtagggggggctgtagagagcggggcgggtacaggatgaaccgtttatccccctttgtccgctggtattgctcatgccggagcttctgttgatctaagaattttttc…
Strongylostoma radiatum	W29	1	aacactatacctattattcggcgcatgagctggagtcctaggcacagctctaagcctccttattcgagccgggctgggccagccaggcaaccttctaggtaacgaccacatctacaacgttatcgtcacagcccatgcatttgtaataatcttcttcatagtaatacccatcataatcggaggctttggcaactgactagttcccctaataatcggtgcccccgatatggcgtttccccgcataaacaacataagcttctgactcttacctccctctctcctactcctgctcgcatctgctatagtggaggccggagcaggaacaggttgaacagtctaccctcccttagcagggaactactcccaccctggagcctccgtagacctaaccatcttctc…
Strongylostoma radiatum	W29	2/4/5/6/8	attactatattttttttcaggagtatgatttggtgtagtaggaactgcyttatcatttattattcgtttagagttaggtcagccaggtatartgttaggggatactcatgtatataaatgtttggttacagctcatgggttgattatgattttcttttttgtaatgcctgttttaattggagggtttggcaattgattattaccaatatatttaggagtacccgatatggctttacctcgtttaaaaaatttaagattttgattattaccttcctctatggttttaatagtttttagaatgatacttggagaaggtgtaggagcaggttgaacaatatacccccctctaagaagaaatattgcacatgaaggaataagaatggatttagctattttttc…
Prognathorhynchus canaliculatus	W31	2/5/8	aactctatatttaatattgggtatatgaggtggtatgctaggatcttgttttagaatgattattcgtgttgaattatctcaacctggaactgtaattggtgataaacaactttataatggtataattacagcacatggattattaatgattttttttttgttatgcctattttaattggtggttttggtaactgacttattcctttatatcttaaaagtttaratatgtcatttcctcgattaaaaaatttaagtttttgacttcttcctccctctttactgcttttattaacttcttttttagcaaaaactggagttggagctgggtgaactatatatcctcctctttcttcaaaaattactcaatctgggccaagagtaratttagctattttttct…
Prognathorhynchus canaliculatus	W31	7	aactctatatttaatattgggtatatgaggtggtatgctaggatcttgttttagaatgattattcgtgttgaattatctcaacctggaactgtaattggtgataaacaactttataatggtataattacagcacatggattattaatgattttttttttgttatgcctattttaattggtggttttggtaactgacttattcctttatatcttagaagtttagatatgtcatttcctcgattaaaaaatttaagtttttgacttcttcctccctctttactgcttttattaacttcttttttagcagaaactggagttggagctgggtgaactatatatcctcctctttcttcaaaaattactcaatctgggccaagagtagatttagctattttttct…
Prognathorhynchus canaliculatus	W31	1/3/4/6	aacactatattttattttaggtacttgagctggaatgcttggagctgctatgagccttctgattcgattcgagctcagacaaccaggatcttttctagggagtgatcagctctataatactattgtaactgcccatgcctttctcataattttttttctggttatgccagtctttattggtggatttggtaattgactactacccttaatattaggtgccccagatatagctttcccacgattaaacaayttaagcttttgattactcccaccttcacttcttcttctattgtcatctgcagcagttgaaaagggggcaggaacagggtgaactgtgtacccacccctcgcttctaatattgcccattccgggccttctgtagatttagcaattttttc…
Placorhynchus echinulatus	W33	1/7	tacgctttatcttatttttgcaatatttgctggtgtaataggcggttctatttctatgttaatgcgttgggaattagctgaacctggtatacaaatatttcacggtttagcaagcatgatatacagtgttcaaggtgatatggcactagatttyggcaaaaacatgtataacacgctaactactgcccatggcttaattatgatcttttttatggtaatgccggcattgattggtggttttggtaattggatgattccaattatgattggtgcacctgatatggcttttccaagaatgaacaatatatcattttggttattagttccttcgtttcttttattattattgtcactttttgttccaagtggacctggtagttatggctctggtagtggttg…
Microdalyellia brevispina	W34	1/2/3/4/5/6/7/8	gaactctatatcttatttttgcagctttttctggtgttttaggaacagtgttttcagcactaattcgtatggaattagcacagcctggaaatcaaattttaggtgggaatcatcaattatacaatgtaatcatcacagcacatgcgttcttaatggttttttatttagtaatgcctgctcttatgggtggttttggtaattggtttttaccgattctcrttggtgcgcctgatatggcatttcctcgtttaaacaacattagcttttggttattacccccatctctccttttactmttaagctctgctcttgtagaagttggtgcgggtactgggtggacagtgtatcctccattatcaggtatcgcgagccactctggtggrtcagttgatcttgcaa…
Promesostoma marmoratum	W45	1/8	gaccctatattttattgcaggattctgagctagcatgctaggcactagcttaagtattttaatccggctagagctgtctcaacccggaacttttttaagagacaggagccagctttacaacgttattgtcaccgctcatgcttttgtcatgatttttttcatggttatgcctgtgatgattggtggttttggtaattgactcgtccctttaatactagggggcccggatatggcttttcctcggttaaacaatatgaggttttgattcttgctcccatctttgactcttttgattattaggagggcagtagagtctggtgcaggaactggatgaacggtctaccccccgttgagtagtaatctgagacatgaagggagagcagtggacttagccatttt…
Promesostoma marmoratum	W45	2/4/6/7	taccttatattttattcttggtatttgaatgggtttagtaggctcatgcttytcgtttttaatacgattagaattaggtgttcctggaggtttaattaataaccctttattttataaagcggttattacagcacatggtttaattatgattttcttttttgttatgccgatactaattgggggttttggaaattgactaattcctttatctttgaatactttagatatggctttcccacggcttaaaaaaatgaggttctgattattaattcccgcagtttttttattatttattagcttatttataaatacaggagtaggggcaggctgaactgtgtatcccccactatcttctaaattagcaatggaaggggccagaatggatttagctatattctc…
Promesostoma marmoratum	W45	3/5	taccttatattttattcttggtatttgaatgggtttagtaggctcatgcttttcgtttttaatacgattagaattaggtgttcctggaggtttaattaataaccctttattttataaagcggttattacagcacatggtttaattatgattttcttttttgttatgccgatactaattgggggttttggaaattgactaattcctttatctttgartactttagatatggctttcccacggcttaaaaaaatgaggttctgattattaattcccgcagtttttttattatttattagcttatttataaatacaggagtaggggcaggctgaactgtgtatcccccactatcttctaaattagcaatggaaggggccagaatggatttagctatattctc…
Gieysztoria ornata	W48	3	aactctatatcttatttttgcagctttttctggtgttttaggaacagtgttttcagcaccaattcgtatggaattagcacagcctggaaatcaaattttaggtggaaatcatcaattatacaatgtaatcatcacagcacatgcgttcttaatggttttttatttagtaatgcctgctcttatgggtggttttggtaattggtttttaccgattctcattggtgcgcctgatatggcatttcctcgtttaaacaacactagcttttggttattacccccatctctccttttactattaagctctgctcttgtagaagttggtgcgggtactgggtggacagtgtatcctccattatcaggtattgcgagccactctggtggatcagttgatcttgcaat…
Gieysztoria ornata	W48	8	aactctatatcttatttttgcagctttttccggtgttttaggaacagtgttttcagcactaattcgtatggaattagcacagcctggaaatcaaattttaggtggaaatcatcaattatacaatgtaatcaccacagcacatgcgttcttaatggttttttatttagtaatgcctgctcttatgggtggttttggtaattggtttttaccgattctcattggtgcgcctgatatggcatttcctcgtttaaacaacattagcttttggttattacccccatctctccttttactattaagctctgctcttgtagaagttggtgcgggtactgggtggacagtgtatcctccattatcaggtattgcgagccactctggtggatcagttgatcttgcaat…
Gieysztoria ornata	W48	1/2/4/6/7	aactctatatcttatttttgcagctttttctggtgttttaggaacagtgttttcagcactaattcgtatggaattagcacagcctggaaatcaaattttaggtggaaatcatcaattatacaatgtaatcatcacagcacatgcgttcttaatggttttttatttagtaatgcctgctcttatgggtggttttggtaattggtttttaccgattctaattggtgcgcctgatatggcatttcctcgtttaaacaacattagcttttggttattacccccatctctccttttactattaagctctgctcttgtagaagttggtgcgggtactgggtggacagtttatcctccattatcaggtatcgcgagccactctggtggatcagttgatcttgcaat…
Gieysztoria ornata	W48	5	aacactatacctattattcggcgcatgagctggagtcctaggcacagctctaagcctccttattcgagccgagctgggccagccaggcaaccttctaggtaacgaccacatctacaacgttatcgtcacagcccatgcatttgtaataatcttcttcatagtaatacccatcataatcggaggctttggcaactgactagttcccctaataatcggtgcccccgatatggcgtttccccgcataaacaacataagcttctgactcttacctccctctctcctactcctgctcgcatctgctatagtggaggccggagcaggaacaggttgaacagtctaccctcccttagcagggaactactcccaccccggagcctccgtagacctaaccatcttctc…
Wahlia macrostylifera	W50	1	ttggtactgcctttagatatattattcgtttacagttaaataaagagggtatatttaatgatggtcaattatataaaagagttattactgctcatggtttaataatgatttttttttttgtaatgcctattttaattggtggttttggtaaatggttaatacctttattattaaatatgcctgatatgacttatcctcgattaaacaatatgagattttgattattacctccttcaataattatgcttataggttcttttttagttgaaagtagtgtaggtactggttgaactctttatcctcctctctcttcaggtctagctcatgatgggccaagtgtagatttagctattttttctttacatttagctggagtaagatctatattaggttcaatta…
Gieysztoria sp2.	W57	6	aactctatatcttatttttgcagctttttctggtgttttaggaacagtgttttcagcactaattcgtatggaattagcacagcctggaaatcaaattttaggtggaaatcatcaattatacaatgtaataatcacagcacatgcgttcttaatggttttttatttagtaatgcctgctcttatgggtggttttggtaattggtttttaccgattctaattggtgcgcctgatatggcatttcctcgtttaaacaacattagcttttggttattacccccatctctccttttactattaagctctgctcttgtagaagttggtgcgggtactgggtggacagtttatcctccattatcaggtatcgcgagccactctggtggatcagttgatcttgcaat…
Gieysztoria sp2.	W57	1	aactctatatcttatttttgcagctttttctggtgttttaggaacagtgtcttcagcactaattcgtatggaattagcacagcctggaaatcaaattttaggtggaaatcatcaattatacaatgtaataatcacagcacatgcgttcttaatggttttttatttagtaatgcctgctcttatgggtggttttggtaattggtttttaccgattctaattggtgcgcctgatatggcatttcctcgtttaaacaacattagcttttggttattacccccatctctccttttactattaagctctgctcttgtagaagttggtgcgggtactgggtggacagtttatcctccattatcgggtatcgcgagccactctggtggatcagttgatcttgcaat…
Gieysztoria sp2.	W57	2/3/4/6/7/8	aactctatatcttatttttgcagctttttctggtgttttaggaacagtgttttcagcactaattcgtatggaattagcacagcctggaaatcaaattttaggtggaaatcatcaattatacaatgtartaatcacagcacatgcgttcttaatggttttttatttagtaatgcctgctcttatgggtggttttggtaattggtttttaccgattctaattggtgcgcctgatatggcatttcctcgtttaaacaacattagcttttggttattacccccatctctccttttactattaagctctgctcttgtagaagttggtgcgggtactgggtggacagtttatcctccattatcaggtatcgcgagccactctggtggatcagttgatcttgcaat…
Gyratrix proavus	W67	4	aacactttatttactagccggggcttgagccggcttagtggggacggggctaaggataattattcggctagagttagggaatcccggatcactcgtcggagatgaccaagcatataacgtggttgtcacagctcatgcttttattataattttttttatggtcatgcccgtcttaattggcggattcgggaattggttagtacctttgatactgggggctccagatatggcatttcctcggcttaataacatgagtttttgatttttactacctgctttagttttgctattaactagaagactagtggaaaggggagcgggtactgggtgaactgtctaccctccgcttaggagtaatattgctcatgcgggggcatctgtagatttagctatcttttc…
Gyratrix proavus	W67	6/8	aacactttatttactagccggggcttgagcaggcttagtagggactgggctaaggataattattcggttagagttagggaatcccggatcactagtcggagatgaccaagcatataacgtggttgtcacagctcatgcttttattataattttttttatggtcatgcccgtcttaattggcggattcgggaattggttagtgcctttgatactgggggctccagatatagcatttcctcggcttaataacatgagtttttgatttttgctacctgctttagttttgctattaattagaagactagtggaaaggggagcgggtactgggtgaactgtctaccctccgcttaggagtaatattgctcatgcgggggcatctgtagatttagctatcttttc…
Gyratrix proavus	W67	7	gacattatattttatagcaggcgcatggtctggtctaattgggacagggttaaggataattattcgagtagagctgagtcaaaccggaagcttaattggagatgaccaaatttataatgtagttgtgactgctcatgcttttattataattttttttatagtcataccaattttaattggaggatttggaaattggctagttccccttatactcggtgcaccagatatagcatttcctcgattaaataatataaggttttggtttcttatgcctgctttaaytttgttacttataagaagaatagttgagataggggcaggcacaggttgaacagtttatcctcctttaaggagcaatatggcacatgcgggaagctctgttgattttgcaattttttc…
Gyratrix proavus	W67	3	gacattatattttatagcaggcgcatggtctggtctaattgggacagggttaaggataattattcgagtagagctgagtcaaaccggaagcttaattggagatgaccaaatttataatgtagttgtgactgctcatgcttttattataattttttttatagtcataccaattttaattggaggatttggaaattggctagttccccttatactcggtgcaccagatatagcatttcctcgattaaataatataaggttttggtttcttatgcctgctttaattttgttacttataagaagaatagttgagataggggcaggcacaggttgaacagtttatcctcctttaaggagcaatatggcacatgcgggaagctctgttgattttgcaattttttc…
Ethmorhynchus anophthalmus	W69	3/5/8	gatgytgtatttcattgtaggggtgtgagggggttttttaggtactgctttttctgttattattcgggttgagttaaatcaacctggtggggttttaggggattctgagatttttaatagtattattacggcacacggtttaattatgatctttttttttgtaatgcctattttaattgggggttttggcaattggttaattcctttatttttaaattctcaagatatggcttttcctcggttaaataatctgagtttttgattactttctccttctttaattttattattaggttcttttttagttgatacgggggttggggcaggatgaactatttatccgccccttactttaaaaactactcagagagggccgagagtagayatggctatattttc…
Ethmorhynchus anophthalmus	W69	6	ggtggaatatttaatttttgggattagagggggcttgataggaagagcttgttcaggaattatccgacttgaattaagaaacccagggcatcttctagaggatgaccaaatctataattctattgttacattacatgctttcttaataattttttttatggtgatgcctattttgattagtggatttgggaattgatttttgccccttatggtaggaaggccggacatgtcattcccacggatggacaatctgaggttttggccaatccccccatctttgattttacttatatcttcttttttagtggaagggggccctgggacaggctgaactgtgtacccccccctagcaagaaaacaaggacatagaagagtttctgtggacatagtaatttttag…
Ethmorhynchus anophthalmus	W69	1/2/7	ggtcaacaaatcataaagatattggggtggaatatttaatttttgggattagagggggcttgataggaagagcttgttcaggaattatccgacttgaattaagaaacccagggcatcttctaggggatgaccaaatctataattctattgttacattacatgctttcttaataattttttttatggtgatgcctattttgattagtggatttgggaattgatttttgcctcttatggtaggaaggccggacatgtcattcccacggatgaacaatctgaggttttggctaatccccccatctttgattttacttatatcttcttttttagtggaagggggccctgggacaggctgaactgtgtacccccccctagcaagaaaacaaggacatagaagag…
Ethmorhynchus anophthalmus	W69	4	ggtggaatatttaatttttgggattagagggggcttgataggaagagcttgttcaggaattatccgacttgaattaagaaacccagggcatcttctaggggatgaccaaatctataattctattgttacattacatgctttcttaataattttttttatggtgatgcctattttgattagtggatttgggaattgatttttgcctcttatggtaggaaggccggacatgtcattcccacggatgaacaatctgaggttttggctaatccccccatctttgattttacttatatcttcttttttagtggaagggggccctgggacaggctgaactgtgtacccccccctagcaagaaaacaaggacatagaagagtttctgtggacatagtaatttttag…
Xenocicerina gracilis	W71	1	atctttatatattttagctggtgggtgaggtggtttagttggaacaagtttgtcaagtttgattcggtttgaactttcaagaagaggctctttttttttaagagaccatatgtataatgttgttgtaactgcacatgcaatattcataattttttttatagttatgcctgttgctattggaggttttggaaattgatttttacctattataataggagttatagatataagatttcctcgtcttaataatttaagattttggcttcttgttcctgcaattttattaatgtttttatctgcagttaatgagtcaggggctggaactggatgaacagtttaccccccattatcaagaattttaggtcatagaggaaactctgtggattttgctatttttag…
Scanorhynchus forcipatus	W73	1	attggtactttgtattttatccttggaatttgaatgggtttagtaggttcttgcttttcttttttaattcgattagaattaggtgtcgcaggaggtttaattaataatcctttattttataatgctattattacagcacatggtttaataatgatattttttttcgtaatgccaatattaataggtggttttggtaattggcttattcctctatcattaaaaacattagatatggcttttcctcggttgaataatatgaggttttgattattaattccagctgtgtttttattatttattagtttatttattaaaactggtgtaggagcaggttgaacagtttatcctcctttatcttctaatttagcaatggaaggtccaagaatggatttagctata…
Pseudograffilla arenicola	W75	1	tccttggaattgaatgggtttagtaggttcttgcttttcttttttaattcgattagaattaggtgtcgcaggaggtttaattaataatcctttattttataatgctattattacagcacatggtttaataatgatattttttttcgtaatgccaatattaataggtggttttggtaattggcttattcctctatcattaaaaacattagatatggcttttcctcggttgaataatatgaggttttgattattaattccagctgtgtttttattatttattagtttatttattaaaactggtgtaggagcaggttgaacagtttatcctcctttatcttctaatttagcaatggaaggtccaagaatggatttagctatattttctttacatatagctgg…
Promesostoma neglectum	W78	2/7/8	tactttgtattttatccttggaatttgaatgggtttagtaggttcttgcttttcttttttaattcgattagaattaggtgtcgcaggaggtttaattaataatcctttattttataatgctattantacagcacatggtttaataatgatattttttttcgtaatgccaatattaataggtggttttggtaattggcttattcctctatcattaaaaacattagatatggcttttcctcggttgaataatatgaggttttgattattaattccagctgtgtttttattatttattagtttatttattaaaactggtgtaggagcaggttgaacagtttatcctcctttatcttctaatttagcaatggaaggtccaagaatggatttagctatattttc…
Promesostoma neglectum	W78	1	tggaatttgatgggtttagtaggttcttgcttttcttttttaattcgattagaattaggtgtcgcaggaggtttaattaataatcctttattttataatgctattattacagcacatggtttaataatgatattttttttcgtaatgccaatattaataggtggttttggtaattggcttattcctctatcattaaaaacattagatatggcttttcctcggttgaataatatgaggttttgattattaattccagctgtgtttttattatttattagtttatttattaaaactggtgtaggagcaggttgaacagtttgtcctcctttatcttctaatttagcaatggaaggtccaagaatggatttagctatattttctttacatatagctggtgta…
Promesostoma neglectum	W78	3/4/5/6	aactttatatttactaagaggaatatgagcaggaattttaggggctgccataagagtaattatccgaattgaactaggacaagcaggaactttaattcaagatgaacaaatttataacgtgatagttacttcacatgcttttattataattttttttatagttataccaattttaattgggggttttggtaattggcttgtccccctaatattaggggctccagacatagctttccctcgcttaaacaatataagattctgatttttaataccttcactagttctaataatcgtaagaagagtagtggaagggggagcaggaactggttgaacagtttaccctccccttaggagaaatttagcccacgggggaagagcagtagatttagtgattttttc…
Trigonostomum armatum	W80	7	aattttatatattttattcggaatttccggaggaatggccggaggagcttgttctattattatacgattagaacttggtagaccgggttctttgattggaaatgaccaactttacaactcattagtaactatacacgcttttttaataattttttttatagtaataccaatccttattggtggatttggtaactgattcttacctctcatatgtaatagaccagacataagttttcctcgagttaataatttaagactatgattagttccaccatcattgtttttaataattttttcactaaaagttgaaagatctgtgggaacgggttggacaatttacccacctctaagatctcaattgggacatagaacctttggagtcgaaatagtaattttttc…
Trigonostomum armatum	W80	5	ttttcgcattatggcgggagttgtcggtggtgctttttcgatttatatgagaatggagtcacaagatccaggtgcgcaatggtttgttgatgcaaatggaaatccaaatggtcaattgtggaatgtggtcatcacaggtcatgcatttattatggtgttttttgtattgatgccaagtttgattggtgggtttggtaattattttgtgcccttgttaattggcgctcctgatatggcatttccccgattaaacaatatatccttttggcttttagtggctgcatttataatgttgttgttgtcagttgttattggtgatggtgcggggacgggttggacggtttatccgcccttgtcggataaggggcaagcaggtccatctgtggatttagcaattgt…
Trigonostomum armatum	W80	4	tcgattatatatatttttcgcattaatggcgggagttgtcggtggtgctttttcgatttatatgagaatggagttacaagatccaggtgcgcaatggtttgttgatgcaaatggaaatccaaatggtcaattgtggaatgtggtcatcacaggtcatgcatttattatggtgttttttgtattgatgccaagtttgattggtgggtttggtaattattttgtgcccttgttaattggcgctcctggtatggcatttccccgattaaacaatatatccttttggcttttagtggctgcatttataatgttgttgttgtcagttgttattggtgatggtgcggggacgggttggacggtttatccgcccttgtcggataaggggcaagcaggtccatctgt…
Trigonostomum armatum	W80	1/2/3/6/8	aaaactctatataatattatctttagctgcggcttttgtaggcgcgggattttctttatacatgcgattagaattagctgcccctaaagttcaatttatgacaaatgctgatggcagccccaatggccagytttggaatgtaataataacagcacatgcttttattatggtatttttcgttgtcatgcctgcattaattggcgcatttgggaattatttcgttcctattatgataggtgcacctgatatggcatttcctagactaaataatatttcattttggttgttatttgtggctttaatattgctaataatgtctgcattagttggtgatrgggctggaactggatggaccgtttacccccctctttcagaaaaaggtcaagcggggccatctgt…
Odontorhynchus aculeatus	W81	1	tctttggagtatggggaggccttgttgggacctgttttaggatggtaattcgggtagaattgtctcagccaggaaccattataggagattgtcaactctataaaggaattataacagctcacggcttaattatgatttttttttgttatgcctattttaatagggggttttgggaattgactaatcccattacatttaggggcattagatatgtcttttccccgtttgaataaattaagattttggttattgcctcccgccctattattacttttaagctcctttgttgtggatacaggggttggagcggggtgaacaatttaccctcccctttcatcaaaagtatcccaagcgggtccgagagtagatttggctatcttttctttacatttggcgggg…
Odontorhynchus aculeatus	W81	3/5/8	tctttggagtatggggaggccttgttgggacctgttttaggatggtaattcgggtagaattgtctcagccaggaaccattataggagattgtcaactctataaaggaattataacagctcacggcttaattatgatttttttttttgttatgcctattttaatagggggttttgggaattgactaatcccattacatttaggggcattaratatgtcttttccccgtttgaataaattaaaattttggttattgcctcccgccctattattacttttaagctcctttgttgtggatacaggggttggagcggggtgaacaatttaccctcccctttcatcaaaagtatcccaagcgggyccgagagtaratttggctatcttttctttacatttggcgg…
Odontorhynchus aculeatus	W81	4/6/7	cacactttatttaatctttggagtatggggaggccttgttgggacctgttttaggatggtaattcgggtagaattgtctcagccaggaaccattataggagattgtcaactctataaaggaattataacagctcacggcttaattatgattttttttttgttatgcctattttaatagggggttttgrgaattgactaatcccattacatttaggggcattagatatgtcttttccccgtttgaataaattaagattttggttattgcctcccgccctattattacttttaagctcctttgttgtggatacaggggttggagcggggtgaacaatttaccctcccctttcatcaaaagtatcccaagcgggtccgagagtagatttggctatcttttct…
Promesostoma rostratum	W82	8	caccttatattttatattaggtatatggatgggccttgttggttcttgtttttcatttattattcgtctagaattgggtgtacctgggggtttaattaataaccctttgttttataacgcagttattacagcccatggcttaattatgatttttttttttgttatgcctatattaataggaggatttggaaattggctaatacctctttcattgaatacattagatatggcatttcctcggcttaaaaatatgaggttttgacttctcataccagcagtctttcttctttttattagactctttataaatacaggggtaggagccgggtgaactgtttacccacctctttcgtctaatttagctatggaaggtgcaagaatggatttagctatcttttc…
Promesostoma rostratum	W82	3/4/5/6/7	aggatatgagcaggaattttaggggctgccataagagtaattatccgaattgaactaggacaagcaggaactttaattcaagatgaacaaatttataacgtgatagttacttcacatgcttttattataattttttttatagttataccaattttaattgggggttttggtaattggcttgtccccctaatattaggggctccagacatagctttccctcgcttgaacaatataagattctgatttttaataccttcactagttctaataatcgtaagaagagtagtggaagggggagcaggaactggttgaacagtttaccctccccttaggagaaatttagcccacgggggaagggcagtagatttagtgattttttcgctacatctagccggagta…
Promesostoma rostratum	W82	1/2	ggtcaacaaatcataaagatattggaactttatatttactaagaggaatatgagcaggaattttaggggctgccataagagtaattatccgaattgaactaggacaagcaggaactttaattcaagatgaacaaatttataacgtgatagttacttcacgtgcttttattataattttttttatagttataccaattttaattgggggttttggtaattggcttgtccccctaatattaggggctccagacatagctttccctcgcttgaacaatataagattctgatttttaataccttcactagttctaataatcgtaagaagagtagtggaagggggagcaggaactggttgaacagtttaccctccccttaggagaaatttagcccacgggggaa…
Psammorhynchus tubulipenis	W85	1	aactgttttatctctatatattanagctactttagctagtcctaactcaacttttttagattacaattatcatttatacaacgttattgttacaggtcatgcttttttaatgatatttttcttantaatgcctgctttaattggtggatttggtaactggtttgttcctttaatgattggagcaccagatatggcttttccaagaatgaataatattagtttttggttattaccaccttcattattattattaattggatcagttttatgtgaagctggtgttggtactggttggactgtttacccacctttatctggtataacagctcactcaggtggttctgtagacttagctatttttagtcttcacctttcaggtgcagcttctattttaggtgc…
