# Supplementary material for: Problematic barcoding in flatworms: A case-study on monogeneans and rhabdocoels (Platyhelminthes)
Source: Zookeys. 2013 Dec 30;(365):355–79. doi: 10.3897/zookeys.365.5776 (PMC3890687; doi:10.3897/zookeys.365.5776)
Supplement: Supplementary file 2 — Supplementary table 2. (doi: 10.3897/zookeys.365.5776.app2) File format: Microsoft Excel file (xls). [file ZooKeys-365-355-s002.xlsx]

## Sheet: Sheet1
Supplementary table 2: Reference sequences downloaded from Genbank with accession numbers
Species	Accession
Arthropoda
Aegla alacalufi	FJ471702.1
Anonyx sarsi	FJ581508.1
Gammarus lacustris	DQ889100.1
Jassa marmorata	EU243666.1
Ligia perkinsi	AY051335.1
Lithodes longispina	AB476816.1
Macrobrachium asperulum	AB250541.1
Miyakea nepa	FJ229779.1
Mytilocypris ambiguosa	DQ889162.1
Neocaridina ketagalan	AB300182.1
Pasiphaea pacifica	DQ882131.1
Periclimenes lamellibrachiophilus	AB470724.1
Sabinea septemcarinata	FJ581890.1
Bivalvia
Margaritifera margaritifera	AF303335.1
Cnidaria
Aurelia aurita	DQ787873.1
Colpophyllia natans	DQ643833.1
Craspedacusta sowerbyi	FJ423620.1
Montastraea valenciennesi	HQ203291.1
Obelia bidentata	AY789905.1
Porites astreoides	AY451374.1
Rhizocaulus verticillatus	AY789888.1
Zoanthus gigantus	AB252675.1
Gastropoda
Bathytoma atractoides	EU592048.1
Cellana radiata	AB238556.1
Gemmula diomedea	EU820646.1
Littorina compressa	HE590834.1
Valvata stenotrema	EU419012.1
Nematoda
Ascaris suum	X54253.1
Caenorhabditis briggsae	GU452381.1
Caenorhabditis elegans	AY171204.1
Dracunculus lutrae	EU646603.1
Toxocara malaysiensis	AM412316.1
Platyhelminthes
Microstomum lineare	AJ405979.1+AJ405980.1
Pseudostylochus intermedius	AB049114.1
Stenostomum leucops	AJ405975.1+AJ405976.1
Temnocephala sp.	AJ405989.1+AJ405990.1
Vannuccia sp.	AJ405986.1+AJ405987.1
