# Supplementary material for: Problematic barcoding in flatworms: A case-study on monogeneans and rhabdocoels (Platyhelminthes)
Source: Zookeys. 2013 Dec 30;(365):355–79. doi: 10.3897/zookeys.365.5776 (PMC3890687; doi:10.3897/zookeys.365.5776)
Supplement: Supplementary file 3 — Supplementary table 3. (doi: 10.3897/zookeys.365.5776.app3) File format: Microsoft Excel file (xls). [file ZooKeys-365-355-s003.xlsx]

## Sheet: Sheet1
Supplementary table 3: List of species and number of sequences from each marker used in the monogenean test cases
Species			Number of sequence in analysis
			COI	COII	28S	ITS
	Diplectanidae
		Diplectanum femineum	4	-	4	-
		Diplectanum grouperi	3	-	3	-
		Diplectanum huitoe	4	-	4	-
		Diplectanum maa	4	-	4	-
		Diplectanum nanus	3	-	3	-
		Diplectanum parvum	6	-	6	-
		Echinoplectanum leopardi	4	-	4	-
		Laticola cyanus	2	-	2	-
		Laticola dae	3	-	3	-
		Pseudorhabdosynochus argus	2	-	2	-
		Pseudorhabdosynochus auitoe	2	-	2	-
		Pseudorhabdosynochus caledonicus	3	-	3	-
		Pseudorhabdosynochus chauveti	4	-	4	-
		Pseudorhabdosynochus coioidesis	4	-	4	-
		Pseudorhabdosynochus crassus	4	-	4	-
		Pseudorhabdosynochus cuitoe	5	-	5	-
		Pseudorhabdosynochus cyanopodus	4	-	4	-
		Pseudorhabdosynochus cyathus	4	-	4	-
		Pseudorhabdosynochus dionysos	5	-	5	-
		Pseudorhabdosynochus duitoe	4	-	4	-
		Pseudorhabdosynochus epinepheli	4	-	4	-
		Pseudorhabdosynochus hirundineus	4	-	4	-
		Pseudorhabdosynochus justinei	2	-	2	-
		Pseudorhabdosynochus lantauensis	2	-	2	-
		Pseudorhabdosynochus manifestus	5	-	5	-
		Pseudorhabdosynochus melanesiensis	4	-	4	-
		Pseudorhabdosynochus minutus	2	-	2	-
		Pseudorhabdosynochus quadratus	5	-	5	-
		Pseudorhabdosynochus shenzhenensis	4	-	4	-
		Pseudorhabdosynochus sp. 1	2	-	2	-
		Pseudorhabdosynochus sp. 2	4	-	4	-
		Pseudorhabdosynochus uitoe	3	-	3	-
		Pseudorhabdosynochus venus	2	-	2	-
	Gyrodactylus
		Gyrodactylus benedeni	5	5	-	15
		Gyrodactylus bios	2	4	-	6
		Gyrodactylus bubyri	-	5	-	-
		Gyrodactylus charon	6	7	-	-
		Gyrodactylus dorlodoti	-	2	-	3
		Gyrodactylus douglasadamsi	-	10	-	9
		Gyrodactylus hellemansi	2	3	-	2
		Gyrodactylus proterorhini	2	2	-	-
