# Supplementary material for: Problematic barcoding in flatworms: A case-study on monogeneans and rhabdocoels (Platyhelminthes)
Source: Zookeys. 2013 Dec 30;(365):355–79. doi: 10.3897/zookeys.365.5776 (PMC3890687; doi:10.3897/zookeys.365.5776)
Supplement: Supplementary file 4 — Supplementary table 4. (doi: 10.3897/zookeys.365.5776.app4) File format:Microsoft Excel file (xls). [file ZooKeys-365-355-s004.xlsx]

## Sheet: Sheet1
Supplementary table 4: List of species and GenBank accession numbers from the genus Gieysztoria
Species	28S (Van Steenkiste et al. 2013)	ITS (this study)
Gieysztoria “aberrant” n. sp. 3	KC529587	-
Gieysztoria “brown” n. sp. 6	KC529605	KF953871
Gieysztoria “hooklet” n. sp. 7	KC529608	KF953883
Gieysztoria “indian” n. sp. 4	KC529595	KF953869
Gieysztoria “red” n. sp. 5	KC529600	KF953870
Gieysztoria “sardinia” n. sp. 8	KC529593	KF953872
Gieysztoria “scissors” n. sp. 1	KC529585	-
Gieysztoria “spine” n. sp. 2	KC529586	-
Gieysztoria acariaia Marcus, 1946	KC529601	KF953866
Gieysztoria ashokae Van Steenkiste et al., acc.	KC529597	KF953876
Gieysztoria beltrani (Gieysztor, 1931) Ruebush and Hayes, 1939	KC529606	KF953877
Gieysztoria cf. cuspidata (Schmidt, 1861) Ruebush and Hayes, 1939	KC529588
Gieysztoria choctaw Van Steenkiste et al., 2011	KC529607	KF953878
Gieysztoria complicata (Fuhrmann, 1914) Ruebush and Hayes, 1939	KC529604	KF953879
Gieysztoria cuspidata (Schmidt, 1861) Ruebush and Hayes, 1939	KC529589	KF953880
Gieysztoria cuspidata (Schmidt, 1861) Ruebush and Hayes, 1939	KC529590	KF953881
Gieysztoria dodgei (Graff, 1911) Ruebush and Hayes, 1939	KC529610
Gieysztoria garudae Van Steenkiste et al., acc.	KC529598	KF953882
Gieysztoria iberica Van Steenkiste et al., 2011	KC529592	KF953867
Gieysztoria infundibuliformis (Fuhrmann, 1894) Ruebush and Hayes, 1939	KC529599
Gieysztoria knipovici (Beklemischew, 1953) Luther, 1955	KC529594	KF953868
Gieysztoria ornata (Hofsten, 1907) Ruebush and Hayes, 1939	KC529591	KF953873
Gieysztoria pavimentata (Beklemischew, 1926) Ruebush and Hayes, 1939	KC529602	KF953874
Gieysztoria pavimentata (Beklemischew, 1926) Ruebush and Hayes, 1939	KC529603	KF953875
Gieysztoria rubra (Fuhrmann, 1894) Ruebush and Hayes, 1939	KC529611	-
Gieysztoria triquetra (Fuhrmann, 1894) Ruebush and Hayes, 1939	KC529609	-
Gieysztoria zuluensis Van Steenkiste et al., acc.	KC529596	-
